# Supplementary material for: The Contact Properties of Monolayer and Multilayer MoS2-Metal van der Waals Interfaces
Source: Nanomaterials (Basel). 2024 Jun 24;14(13):1075. doi: 10.3390/nano14131075 (PMC11243427; doi:10.3390/nano14131075)
Supplement: Supplementary file 1 [file nanomaterials-14-01075-s001.zip]

Archive with 1 entries (1 files):
- nanomaterials-3038062-supplementary.pdf
